# Supplementary material for: Antibacterial activity of varying UMF-graded Manuka honeys
Source: PLoS One. 2019 Oct 25;14(10):e0224495. doi: 10.1371/journal.pone.0224495 (PMC6814216; doi:10.1371/journal.pone.0224495)
Supplement: S1 Table — Categories and sub-categories of organism as discussed in the text are also indicated. MSSA, methicillin-susceptible Staphylococcus aureus; ESBL, extended-spectrum beta-lactamase; KPC, blaKPC carbapenemase producer; CRE, carbapenem-resistant Enterobacteriaceae; MDR, multi-drug resistant. (XLSX) [file pone.0224495.s001.xlsx]

## Sheet: Sheet1
Category	Organism	Date tested	Comvita UMF5+	Comvita UMF10+	Comvita UMF 15+
Coagulase-negative staphylococci	S. capitis	2018-07-12	0.06	0.07	0.09
Coagulase-negative staphylococci	S. capitis	2018-07-12	0.07	0.07	0.09
Coagulase-negative staphylococci	S. epidermidis	2018-06-05	0.06	0.06	0.1
Coagulase-negative staphylococci	S. epidermidis	2018-06-05	0.06	0.07	0.1
Coagulase-negative staphylococci	S. epidermidis	2018-06-05	0.07	0.07	0.1
Coagulase-negative staphylococci	S. epidermidis	2018-06-05	0.07	0.07	0.1
Coagulase-negative staphylococci	S. epidermidis	2018-06-19	0.06	0.08	0.15
Coagulase-negative staphylococci	S. epidermidis	2018-07-11	0.06	0.07	0.15
Coagulase-negative staphylococci	S. epidermidis	2018-07-11	0.06	0.08	0.15
Coagulase-negative staphylococci	S. epidermidis	2018-07-11	≤5%	0.06	0.09
Coagulase-negative staphylococci	S. epidermidis	2018-07-11	0.07	0.07	0.15
Coagulase-negative staphylococci	S. epidermidis	2018-07-11	≤5%	≤5%	0.08
Coagulase-negative staphylococci	S. epidermidis	2018-07-12	0.07	0.07	0.15
Coagulase-negative staphylococci	S. hominis	2018-06-05	0.08	0.1	0.15
Coagulase-negative staphylococci	S. hominis	2018-06-05	0.06	0.07	0.1
Coagulase-negative staphylococci	S. hominis	2018-06-05	0.08	0.09	0.15
Coagulase-negative staphylococci	S. hominis	2018-06-14	0.06	0.07	0.1
Coagulase-negative staphylococci	S. hominis	2018-07-12	0.07	0.08	0.1
Coagulase-negative staphylococci	S. lugdunensis	2018-06-19	0.06	0.07	0.15
Coagulase-negative staphylococci	S. lugdunensis	2018-07-12	0.06	0.07	0.09
Coagulase-negative staphylococci	S. lugdunensis	2018-07-12	0.07	0.07	0.09
Coagulase-negative staphylococci	S. lugdunensis	2018-07-12	0.07	0.07	0.09
Coagulase-negative staphylococci	S. lugdunensis	2018-07-12	≤5%	≤5%	0.06
Coagulase-negative staphylococci	S. saccharolyticus	2018-06-19	0.06	0.07	0.15
Coagulase-negative staphylococci	S. warneri	2018-07-12	0.07	0.07	0.15
MSSA	S. aureus	2018-07-11	≤5%	0.06	0.15
MSSA	S. aureus	2018-07-11	0.07	0.08	0.15
MSSA	S. aureus	2018-07-11	0.07	0.08	0.15
MSSA	S. aureus	2018-07-11	0.07	0.08	0.15
MSSA	S. aureus	2018-07-11	0.07	0.08	0.15
MSSA	S. aureus	2018-06-19	≤5%	0.06	0.1
MSSA	S. aureus	2018-06-19	0.06	0.08	>15%
MSSA	S. aureus	2018-06-19	0.06	0.08	0.15
MSSA	S. aureus	2018-06-19	≤5%	0.06	0.15
MSSA	S. aureus	2018-06-14	0.07	0.07	0.1
MSSA	S. aureus	2018-06-14	0.07	0.07	0.15
MSSA	S. aureus	2018-06-14	0.07	0.08	0.15
MSSA	S. aureus	2018-06-14	0.07	0.1	0.15
MSSA	S. aureus	2018-06-14	0.07	0.08	0.15
MSSA	S. aureus	2018-06-05	0.07	0.06	0.09
MSSA	S. aureus	2018-05-17	0.06	0.07	0.15
MSSA	S. aureus	2018-05-17	0.06	0.07	0.15
MSSA	S. aureus	2018-05-17	≤5%	0.06	0.09
MSSA	S. aureus	2018-05-17	≤5%	0.07	0.1
MSSA	S. aureus	2018-05-17	≤5%	≤5%	0.1
MSSA	S. aureus	2018-05-17	≤5%	0.07	0.15
MSSA	S. aureus	2018-05-17	≤5%	0.07	0.1
MSSA	S. aureus	2018-05-08	0.07	0.06	0.1
MRSA	S. aureus	2018-07-10	0.07	0.08	0.15
MRSA	S. aureus	2018-07-10	≤5%	0.07	0.1
MRSA	S. aureus	2018-07-10	≤5%	0.06	0.09
MRSA	S. aureus	2018-07-10	0.07	0.07	0.15
MRSA	S. aureus	2018-07-10	0.06	0.07	0.15
MRSA	S. aureus	2018-07-10	0.08	0.07	0.15
MRSA	S. aureus	2018-07-10	0.06	0.07	0.1
MRSA	S. aureus	2018-07-10	0.07	0.07	0.15
MRSA	S. aureus	2018-07-10	0.07	0.07	0.15
MRSA	S. aureus	2018-07-10	≤5%	≤5%	0.08
MRSA	S. aureus	2018-06-19	0.06	0.08	>15%
MRSA	S. aureus	2018-06-19	≤5%	0.07	>15%
MRSA	S. aureus	2018-06-19	>15%	>15%	>15%
MRSA	S. aureus	2018-06-14	0.07	0.08	0.15
MRSA	S. aureus	2018-06-14	0.07	0.07	0.09
MRSA	S. aureus	2018-06-14	0.08	0.15	>15%
MRSA	S. aureus	2018-06-14	0.07	0.07	0.1
MRSA	S. aureus	2018-06-05	≤5%	0.06	0.1
MRSA	S. aureus	2018-06-05	≤5%	0.06	0.15
MRSA	S. aureus	2018-05-17	≤5%	≤5%	0.07
MRSA	S. aureus	2018-05-17	≤5%	≤5%	0.09
MRSA	S. aureus	2018-05-17	≤5%	≤5%	0.09
MRSA	S. aureus	2018-05-17	≤5%	≤5%	0.08
MRSA	S. aureus	2018-05-08	0.07	0.08	0.1
MRSA	S. aureus	2018-05-08	0.06	0.07	0.15
Enterobacteriaceae	K. pneumoniae	2018-06-07	0.15	0.15	0.21
Enterobacteriaceae	K. pneumoniae	2018-06-07	0.27	0.27	0.33
Enterobacteriaceae	K. pneumoniae	2018-06-07	0.21	0.21	0.27
Enterobacteriaceae	K. pneumoniae	2018-06-07	0.21	0.21	0.27
Enterobacteriaceae	K. pneumoniae	2018-06-20	0.21	0.21	0.33
Enterobacteriaceae	K. pneumoniae	2018-06-20	0.21	0.27	0.39
Enterobacteriaceae	K. pneumoniae - ESBL	2018-07-17	0.21	0.27	0.33
Enterobacteriaceae	K. pneumoniae - KPC	2018-08-22	0.33	0.33	0.27
Enterobacteriaceae	K. pneumoniae - KPC	2018-08-22	0.27	0.33	0.33
Enterobacteriaceae	K. pneumoniae - KPC	2018-08-22	0.27	0.27	0.27
Enterobacteriaceae	K. pneumoniae - KPC	2018-08-22	0.33	0.15	0.33
Enterobacteriaceae	K. pneumoniae - KPC	2018-08-22	0.33	0.33	0.27
Enterobacteriaceae	K. pneumoniae - KPC	2018-08-22	0.33	0.33	0.27
Enterobacteriaceae	K. pneumoniae - KPC	2018-08-22	0.33	0.33	0.33
Enterobacteriaceae	K. pneumoniae - KPC	2018-08-22	0.33	0.33	0.33
Enterobacteriaceae	K. pneumoniae - KPC	2018-08-22	0.27	0.33	0.33
Enterobacteriaceae	K. pneumoniae - CRE	2018-08-22	0.27	0.33	0.27
Enterobacteriaceae	E. coli	2018-06-20	0.21	0.21	0.27
Enterobacteriaceae	E. coli	2018-06-20	0.21	0.21	0.27
Enterobacteriaceae	E. coli	2018-06-20	0.15	0.15	0.21
Enterobacteriaceae	E. coli	2018-07-17	0.21	0.21	0.27
Enterobacteriaceae	E. coli	2018-07-18	0.21	0.21	0.27
Enterobacteriaceae	E. coli	2018-07-18	0.21	0.21	0.27
Enterobacteriaceae	E. coli	2018-07-18	0.21	0.21	0.33
Enterobacteriaceae	E. coli	2018-07-18	0.21	0.21	0.27
Enterobacteriaceae	E. coli - ESBL	2018-06-07	0.21	0.21	0.27
Enterobacteriaceae	E. coli - ESBL	2018-06-07	0.21	0.21	0.21
Enterobacteriaceae	E. coli - ESBL	2018-07-17	0.21	0.21	0.27
Enterobacteriaceae	K. aerogenes	2018-06-20	0.21	0.27	0.33
Enterobacteriaceae	Enterobacter spp.	2018-07-17	0.21	0.21	0.27
Enterobacteriaceae	Enterobacter spp.	2018-07-17	0.21	0.21	0.27
Enterobacteriaceae	Enterobacter spp.	2018-07-17	0.21	0.27	0.33
Enterobacteriaceae	Enterobacter spp.	2018-07-18	0.27	0.21	0.33
Pseudomonas aeruginosa	P. aeruginosa non-MDR	2018-06-07	0.15	0.21	0.21
Pseudomonas aeruginosa	P. aeruginosa non-MDR	2018-06-20	0.21	0.21	0.21
Pseudomonas aeruginosa	P. aeruginosa non-MDR	2018-06-07	0.21	0.21	0.21
Pseudomonas aeruginosa	P. aeruginosa non-MDR	2018-06-07	0.21	0.21	0.27
Pseudomonas aeruginosa	P. aeruginosa non-MDR	2018-06-07	0.21	0.21	0.27
Pseudomonas aeruginosa	P. aeruginosa non-MDR	2018-06-20	0.21	0.21	0.27
Pseudomonas aeruginosa	P. aeruginosa non-MDR	2018-06-20	0.21	0.21	0.27
Pseudomonas aeruginosa	P. aeruginosa non-MDR	2018-07-17	0.21	0.21	0.27
Pseudomonas aeruginosa	P. aeruginosa non-MDR	2018-07-17	0.21	0.21	0.27
Pseudomonas aeruginosa	P. aeruginosa non-MDR	2018-07-17	0.21	0.21	0.27
Pseudomonas aeruginosa	P. aeruginosa non-MDR	2018-07-17	0.21	0.27	0.33
Pseudomonas aeruginosa	P. aeruginosa non-MDR	2018-06-20	0.27	0.27	0.33
Pseudomonas aeruginosa	P. aeruginosa MDR	2018-08-29	£9%	0.15	0.21
Pseudomonas aeruginosa	P. aeruginosa MDR	2018-08-29	0.15	0.21	0.21
Pseudomonas aeruginosa	P. aeruginosa MDR	2018-08-29	0.15	0.21	0.21
Pseudomonas aeruginosa	P. aeruginosa MDR	2018-08-29	0.15	0.21	0.21
Pseudomonas aeruginosa	P. aeruginosa MDR	2018-08-29	0.15	0.21	0.21
Pseudomonas aeruginosa	P. aeruginosa MDR	2018-08-29	0.21	0.21	0.21
Pseudomonas aeruginosa	P. aeruginosa MDR	2018-08-29	0.21	0.21	0.21
Pseudomonas aeruginosa	P. aeruginosa MDR	2018-08-29	£9%	0.21	0.21
Pseudomonas aeruginosa	P. aeruginosa MDR	2018-08-29	0.15	0.27	0.21
Pseudomonas aeruginosa	P. aeruginosa MDR	2018-08-29	0.21	0.21	0.27
